# Supplementary material for: Host Response of Winter Wheat to the Causal Agents of Eyespot and Fungicide Resistance of the Pathogens
Source: Plants (Basel). 2026 Jan 17;15(2):285. doi: 10.3390/plants15020285 (PMC12845032; doi:10.3390/plants15020285)
Supplement: Supplementary file 1 [file plants-15-00285-s001.zip]

Archive with 1 entries (1 files):
- plants-4059275-supplementary.pdf
